# Supplementary material for: Bioactive Essential Oils from Cuban Plants: An Inspiration to Drug Development
Source: Plants (Basel). 2021 Nov 19;10(11):2515. doi: 10.3390/plants10112515 (PMC8620706; doi:10.3390/plants10112515)
Supplement: Supplementary file 1 [file plants-10-02515-s001.zip]

Archive with 1 entries (1 files):
- plants-1428128-supplementary.pdf
